# Supplementary material for: A novel live-cell imaging assay reveals regulation of endosome maturation
Source: eLife. 2021 Nov 30;10:e70982. doi: 10.7554/eLife.70982 (PMC8635980; doi:10.7554/eLife.70982)
Supplement: Figure 9—source data 2. [file elife-70982-fig9-data2.xlsx]

## Sheet: endosome1
endosome #1									background-adjusted				normalised
		frame #	Rab5(rim)	Rab5(background)	CDMPR(rim)	CDMPR(background)			frame #	Rab5	CDMPR		frame #	Rab5	CDMPR											Rab5	CDMPR
		15	666.904	642.378	571.702	549.699			15	24.526	22.003		15	0.280508	1										-1	0.280508	1
		16	811.981	676.256	502.009	514.512			16	135.725	-12.503		16	1	0.348943										0	1	0.348943
		17	755.222	685.884	492.028	517.079			17	69.338	-25.051		17	0.570455	0.112189										1	0.570455	0.112189
		18	728.733	651.076	481.172	499.669			18	77.657	-18.497		18	0.624282	0.235849										2	0.624282	0.235849
		19	641.483	598.82	459.612	471.529			19	42.663	-11.917		19	0.39786	0.36										3	0.39786	0.36
		20	653.56	601.884	457.767	474.157			20	51.676	-16.39		20	0.456177	0.275604										4	0.456177	0.275604
		21	646.458	594.108	460.033	459.5			21	52.35	0.533		21	0.460538	0.594906										5	0.460538	0.594906
		22	645.517	594.301	452.283	464.034			22	51.216	-11.751		22	0.4532	0.363132										6	0.4532	0.363132
		23	626.958	584.682	425.742	449.352			23	42.276	-23.61		23	0.395356	0.139377										7	0.395356	0.139377
		24	645.44	594.372	408.664	434.43			24	51.068	-25.766		24	0.452243	0.0986981										8	0.452243	0.0986981
		25	604.362	577.395	429.569	448.105			25	26.967	-18.536		25	0.296302	0.235113										9	0.296302	0.235113
		26	594.655	568.407	433.31	441.43			26	26.248	-8.12		26	0.291649	0.431642										10	0.291649	0.431642
		27	598.784	573.227	412.526	431.983			27	25.557	-19.457		27	0.287178	0.217736										11	0.287178	0.217736
		28	582.241	582.442	413.388	444.209			28	-0.201	-30.821		28	0.120516	0.00332075										12	0.120516	0.00332075
		29	556.095	567.134	408.621	437.163			29	-11.039	-28.542		29	0.0503908	0.0463208										13	0.0503908	0.0463208
		30	548	558.744	417.034	441.494			30	-10.744	-24.46		30	0.0522995	0.12334										14	0.0522995	0.12334
		31	519.966	536.221	388.526	419.523			31	-16.255	-30.997		31	0.0166416	0										15	0.0166416	0
		32	524.353	543.18	393.233	415.872			32	-18.827	-22.639		32	0	0.157698										16	0	0.157698
		33	522.963	538.732	375.87	403.177			33	-15.769	-27.307		33	0.0197862	0.0696226										17	0.0197862	0.0696226

## Sheet: endosome2
endosome #2									background-adjusted				normalised
		frame #	Rab5(rim)	Rab5(background)	CDMPR(rim)	CDMPR(background)			frame #	Rab5	CDMPR		frame #	Rab5	CDMPR
		34	684.267	689.331	285.845	272.506			34	-5.064	13.339		34	0.245396	1
		35	671.647	671.017	282.319	277.506			35	0.63	4.813		35	0.337699	0.611536
		36	689.653	684.438	283.661	281.233			36	5.215	2.428		36	0.412025	0.50287
		37	679.5	679.006	283.25	283.062			37	0.494	0.188		37	0.335495	0.400811
		38	687.935	677.506	285.492	286.034			38	10.429	-0.542		38	0.496547	0.367551
		39	718.476	678.102	282.54	279.33			39	40.374	3.21		39	0.981974	0.5385
		40	708.669	683.239	278.637	282.682			40	25.43	-4.045		40	0.739722	0.207946
		41	717.548	676.062	274.282	274.705			41	41.486	-0.423		41	1	0.372972
		42	693.992	666.79	273.694	274.017			42	27.202	-0.323		42	0.768448	0.377529
		43	691.476	669.625	265.331	268.472			43	21.851	-3.141		43	0.681705	0.249134
		44	661.677	659.648	259.395	263.869			44	2.029	-4.474		44	0.360378	0.1884
		45	656.532	661.244	262.194	268.398			45	-4.712	-6.204		45	0.251102	0.109577
		46	657.508	663.568	255.692	259.795			46	-6.06	-4.103		46	0.22925	0.205303
		47	644.383	664.585	256.233	264.727			47	-20.202	-8.494		47	0	0.00523966
		48	649.565	667.886	260.016	268.625			48	-18.321	-8.609		48	0.0304922	0
		49	644.661	660.324	260.605	265.318			49	-15.663	-4.713		49	0.07358	0.17751
		50	638.621	658.477	255.758	264.312			50	-19.856	-8.554		50	0.00560887	0.00250592

## Sheet: endosome3
endosome #3									background-adjusted				normalised
		frame #	Rab5(rim)	Rab5(background)	CDMPR(rim)	CDMPR(background)			frame #	Rab5	CDMPR		frame #	Rab5	CDMPR
		40	563.41	564.138	1005.8	889.066			40	-0.728	116.734		40	0.0572971	1
		41	554.77	555.612	980.79	876.316			41	-0.842	104.474		41	0.0559044	0.94097
		42	551.45	554.355	946.16	885.48			42	-2.905	60.68		42	0.030701	0.730109
		43	555.76	534.092	960.03	862.112			43	21.668	97.918		43	0.330906	0.909404
		44	557.15	534.599	945.15	842.908			44	22.551	102.242		44	0.341694	0.930223
		45	549.885	534.571	948.317	840.756			45	15.314	107.561		45	0.25328	0.955833
		46	534.135	534.763	956.933	861.622			46	-0.628	95.311		46	0.0585188	0.896852
		47	534.144	525.603	945.154	852.071			47	8.541	93.083		47	0.170535	0.886124
		48	538.519	536.244	918.413	860.141			48	2.275	58.272		48	0.0939844	0.718515
		49	529.615	525.314	902.192	839.686			49	4.301	62.506		49	0.118736	0.738901
		50	508.481	510.59	911.673	834.558			50	-2.109	77.115		50	0.0404256	0.809241
		51	517.577	516.295	903.798	833.923			51	1.282	69.875		51	0.0818531	0.774381
		52	504.462	507.058	876.548	816.071			52	-2.596	60.477		52	0.034476	0.729131
		53	517.067	513.955	873.596	816.891			53	3.112	56.705		53	0.10421	0.71097
		54	519.269	509.22	875.444	820.915			54	10.049	54.529		54	0.188958	0.700493
		55	522.62	509.799	881.37	821.683			55	12.821	59.687		55	0.222824	0.725328
		56	521.991	508.802	880.405	807.86			56	13.189	72.545		56	0.227319	0.787237
		57	524.103	518.622	886.198	823.948			57	5.481	62.25		57	0.133152	0.737668
		58	517.517	511.39	883.94	819.895			58	6.127	64.045		58	0.141044	0.746311
		59	510.293	505.029	887.664	802.436			59	5.264	85.228		59	0.130501	0.848303
		60	507.517	502.128	894.776	796.157			60	5.389	98.619		60	0.132028	0.912779
		61	517.463	514.329	902.259	844.787			61	3.134	57.472		61	0.104479	0.714663
		62	511.991	517.409	905.574	841.628			62	-5.418	63.946		62	0	0.745834
		63	510.796	516.201	896.157	808.518			63	-5.405	87.639		63	0.000158819	0.859912
		64	500.963	502.53	906.37	820.335			64	-1.567	86.035		64	0.0470472	0.852189
		65	494.611	492.372	872.824	801.018			65	2.239	71.806		65	0.0935446	0.783679
		66	509.815	494.146	883.741	812.39			66	15.669	71.351		66	0.257617	0.781488
		67	500.815	493.067	869.019	783.646			67	7.748	85.373		67	0.160847	0.849002
		68	495.028	486.622	839.759	807.799			68	8.406	31.96		68	0.168886	0.591826
		69	505.917	489.915	854.481	810.195			69	16.002	44.286		69	0.261685	0.651174
		70	517.065	499.262	855.657	809.415			70	17.803	46.242		70	0.283688	0.660592
		71	553.306	507.384	849.556	844.348			71	45.922	5.208		71	0.627214	0.46302
		72	574.99	505.769	808.221	862.327			72	69.221	-54.106		72	0.911855	0.177432
		73	562.067	501.378	795.163	839.776			73	60.689	-44.613		73	0.807621	0.223139
		74	573.962	497.526	777.365	849.128			74	76.436	-71.763		74	1	0.0924161
		75	537.808	489.949	757.558	824.551			75	47.859	-66.993		75	0.650878	0.115383
		76	561.385	490.647	775.798	826.077			76	70.738	-50.279		76	0.930388	0.195858
		77	529.79	485.243	757.12	833.651			77	44.547	-76.531		77	0.610416	0.069459
		78	551	501.842	742.24	833.197			78	49.158	-90.957		78	0.666748	0
		79	545.86	486.651	752.1	822.816			79	59.209	-70.716		79	0.78954	0.0974573
		80	561.3	494.862	753.93	819.862			80	66.438	-65.932		80	0.877856	0.120491
		81	557.7	503.849	743.02	801.421			81	53.851	-58.401		81	0.724082	0.156752
		82	571.67	506.072	729.95	808.691			82	65.598	-78.741		82	0.867594	0.0588181
		83	552.673	496.167	722.471	778.66			83	56.506	-56.189		83	0.756518	0.167403
		84	561.933	499.782	751	802.949			84	62.151	-51.949		84	0.825482	0.187817
		85	564.635	492.75	727.163	789.436			85	71.885	-62.273		85	0.944401	0.138109
		86	546.817	489.321	729.375	777.615			86	57.496	-48.24		86	0.768612	0.205676
		87	546.808	489.404	705.048	758.282			87	57.404	-53.234		87	0.767488	0.18163
		88	537.317	483.846	725.721	781.577			88	53.471	-55.856		88	0.719439	0.169006
		89	514.837	472.679	730.606	758.468			89	42.158	-27.862		89	0.58123	0.303793
		90	520.942	473.647	718.375	747.763			90	47.295	-29.388		90	0.643988	0.296445
		91	491.923	458.442	727.5	734.532			91	33.481	-7.032		91	0.475224	0.404086
		92	487.288	455.353	693.952	722.782			92	31.935	-28.83		92	0.456337	0.299132
		93	491	452.199	687.51	701.647			93	38.801	-14.137		93	0.540218	0.369876
		94	475.562	449.079	681.25	707.355			94	26.483	-26.105		94	0.38973	0.312252
		95	479.26	446.895	668.54	705.572			95	32.365	-37.032		95	0.46159	0.259641
		96	489.221	459.59	692.913	728.949			96	29.631	-36.036		96	0.428189	0.264436
		97	464.942	434.327	688.192	714.622			97	30.615	-26.43		97	0.440211	0.310688
		98	462.923	429.654	715.404	713.333			98	33.269	2.071		98	0.472634	0.447915
		99	456.47	428.243	688.66	705.842			99	28.227	-17.182		99	0.411037	0.355215
		100	478.32	438.737	661.21	694.651			100	39.583	-33.441		100	0.549772	0.276931
		101	476.14	435.934	679.22	704.822			101	40.206	-25.602		101	0.557383	0.314674
		102	458.262	438.816	644.25	701.743			102	19.446	-57.493		102	0.30376	0.161124

## Sheet: endosome4
endosome #4									background-adjusted				normalised
		frame #	Rab5(rim)	Rab5(background)	CDMPR(rim)	CDMPR(background)			frame #	Rab5	CDMPR		frame #	Rab5	CDMPR
		40	485.838	515.365	893.471	865.839			40	-29.527	27.632		40	0.00846484	0.621074
		41	487.346	517.573	870.816	864.276			41	-30.227	6.54		41	0	0.494403
		42	481.897	506.26	875.485	850.328			42	-24.363	25.157		42	0.0709112	0.60621
		43	476.824	505.094	877.022	836.516			43	-28.27	40.506		43	0.0236653	0.69839
		44	485.404	511.943	849.691	820.453			44	-26.539	29.238		44	0.0445976	0.630719
		45	475.412	497.948	845.449	816.359			45	-22.536	29.09		45	0.0930044	0.62983
		46	473.993	496.667	872.368	822.312			46	-22.674	50.056		46	0.0913356	0.755744
		47	492	497.229	854.559	812.443			47	-5.229	42.116		47	0.302292	0.70806
		48	487.5	497.443	852.206	803.521			48	-9.943	48.685		48	0.245287	0.747511
		49	520.949	497.26	859.338	793.167			49	23.689	66.171		49	0.651986	0.852525
		50	530.956	502.745	855.029	773.38			50	28.211	81.649		50	0.706669	0.945481
		51	523.979	490.335	847.806	778.76			51	33.644	69.046		51	0.772368	0.869792
		52	517.965	478.27	851.132	760.405			52	39.695	90.727		52	0.845541	1
		53	511.424	483.255	787.632	738.675			53	28.169	48.957		53	0.706161	0.749144
		54	520.361	469.69	744.16	728.265			54	50.671	15.895		54	0.97827	0.550586
		55	510.368	457.9	714.188	696.425			55	52.468	17.763		55	1	0.561804
		56	512.529	460.349	697.625	687.568			56	52.18	10.057		56	0.996517	0.515525
		57	493.529	460.188	672.375	665.526			57	33.341	6.849		57	0.768704	0.496258
		58	491.652	450.436	642.879	664.718			58	41.216	-21.839		58	0.863934	0.323969
		59	502.098	462.125	656.72	679.288			59	39.973	-22.568		59	0.848903	0.31959
		60	501.174	455.298	646.523	671.372			60	45.876	-24.849		60	0.920285	0.305892
		61	494.402	456.064	667.098	671.963			61	38.338	-4.865		61	0.829131	0.425908
		62	484.235	454.697	657.174	674.431			62	29.538	-17.257		62	0.722716	0.351486
		63	496.348	451.468	661.129	664.346			63	44.88	-3.217		63	0.908241	0.435806
		64	489.037	457.807	701.89	689.891			64	31.23	11.999		64	0.743177	0.527188
		65	481.882	445.938	667.515	666.74			65	35.944	0.775		65	0.800181	0.45978
		66	484.721	448.911	647.713	667.13			66	35.81	-19.417		66	0.798561	0.338514
		67	472.243	445.766	627.772	642.776			67	26.477	-15.004		67	0.6857	0.365017
		68	467.375	439.396	618.243	612.312			68	27.979	5.931		68	0.703864	0.490745
		69	477.081	444.12	622.882	630.271			69	32.961	-7.389		69	0.764109	0.41075
		70	476.515	442.245	625.868	629.885			70	34.27	-4.017		70	0.779938	0.431001
		71	447.795	438.362	610.947	644.633			71	9.433	-33.686		71	0.479594	0.25282
		72	430.564	423.199	623.164	638.857			72	7.365	-15.693		72	0.454586	0.360879
		73	409.963	413.797	578.993	601.26			73	-3.834	-22.267		73	0.319161	0.321398
		74	423.11	422.323	574.029	619.958			74	0.787	-45.929		74	0.375041	0.179293
		75	411.324	408.161	567.044	606.068			75	3.163	-39.024		75	0.403773	0.220762
		76	402.816	414.12	554.919	591.807			76	-11.304	-36.888		76	0.228829	0.23359
		77	403.419	418.198	561.794	602.547			77	-14.779	-40.753		77	0.186807	0.210378
		78	392.477	412.567	520.539	596.322			78	-20.09	-75.783		78	0.122583	0
		79	388.97	410.859	526.727	601.63			79	-21.889	-74.903		79	0.100828	0.00528497
		80	389.288	404.076	532.826	587.582			80	-14.788	-54.756		80	0.186698	0.126281

## Sheet: endosome5
endosome #5									background-adjusted				normalised
		frame #	Rab5(rim)	Rab5(background)	CDMPR(rim)	CDMPR(background)			frame #	Rab5	CDMPR		frame #	Rab5	CDMPR
		40	522.574	504.421	870.889	841.134			40	18.153	29.755		40	0.351923	0.902205
		41	537.046	504.134	864.935	825.244			41	32.912	39.691		41	0.502479	1
		42	543.333	497.799	838.722	811.476			42	45.534	27.246		42	0.631235	0.87751
		43	566.5	497.128	782.327	796.237			43	69.372	-13.91		43	0.874406	0.472431
		44	575.442	496.551	745.356	779.878			44	78.891	-34.522		44	0.971509	0.269557
		45	583.5	501.816	739.729	771.388			45	81.684	-31.659		45	1	0.297736
		46	573.467	498.149	744.663	769.77			46	75.318	-25.107		46	0.935061	0.362224
		47	561.935	499.669	726.098	770.135			47	62.266	-44.037		47	0.801918	0.175906
		48	579.795	511.993	718.705	754.424			48	67.802	-35.719		48	0.85839	0.257776
		49	580.762	510.897	714.571	751.757			49	69.865	-37.186		49	0.879435	0.243337
		50	561.583	506.523	737.056	763.07			50	55.06	-26.014		50	0.72841	0.353297
		51	544.487	502.735	716.312	749.705			51	41.752	-33.393		51	0.592655	0.280669
		52	549.226	486.926	716.786	727.816			52	62.3	-11.03		52	0.802265	0.500778
		53	510.738	481.125	704.333	746.647			53	29.613	-42.314		53	0.468826	0.192864
		54	527.893	486.419	711.429	732.801			54	41.474	-21.372		54	0.589819	0.398986
		55	526.024	496.779	691	720.375			55	29.245	-29.375		55	0.465072	0.320217
		56	514.429	496.088	690.345	720.353			56	18.341	-30.008		56	0.353841	0.313986
		57	482.679	481.801	684.19	725.772			57	0.878	-41.582		57	0.175701	0.200069
		58	467.476	471.632	645.536	702.985			58	-4.156	-57.449		58	0.12435	0.0438976
		59	456.286	472.632	637.179	699.088			59	-16.346	-61.909		59	0	0
		60	469.881	478.993	673.238	700.993			60	-9.112	-27.755		60	0.0737937	0.336161
		61	451.857	465.243	615.762	676.949			61	-13.386	-61.187		61	0.0301948	0.0071063

## Sheet: endosome6
endosome #6									background-adjusted				normalised
		frame #	Rab5(rim)	Rab5(background)	CDMPR(rim)	CDMPR(background)			frame #	Rab5	CDMPR		frame #	Rab5	CDMPR
		13	743.456	758.831	1147.93	1164.36			13	-15.375	-16.437		13	0.0942156	0.566357
		14	740.279	754.379	1133.09	1154.52			14	-14.1	-21.436		14	0.103305	0.516931
		15	744.25	757.453	1101.44	1121.44			15	-13.203	-19.994		15	0.1097	0.531189
		16	725.279	751.016	1073.9	1084.33			16	-25.737	-10.434		16	0.0203459	0.625708
		17	754.441	783.032	1088.37	1090.55			17	-28.591	-2.18		17	0	0.707315
		18	773.926	794.629	1111.69	1134.55			18	-20.703	-22.857		18	0.0562328	0.502882
		19	724.559	745.75	1076.02	1082.82			19	-21.191	-6.8		19	0.0527539	0.661637
		20	731.171	721.333	1053.22	1032.03			20	9.838	21.194		20	0.273957	0.938414
		21	786.975	730.795	1096.99	1078.37			21	56.18	18.616		21	0.604324	0.912925
		22	783.65	721.288	1052.75	1051.22			22	62.362	1.53		22	0.648395	0.743996
		23	798.263	711.644	1050.46	1041.79			23	86.619	8.673		23	0.821321	0.814619
		24	800.421	700.545	1039.03	1020.45			24	99.876	18.579		24	0.915829	0.912559
		25	750.618	678.28	1032.39	1012.13			25	72.338	20.266		25	0.719513	0.929239
		26	802.395	690.712	1034.66	1007.24			26	111.683	27.423		26	1	1
		27	746.408	674.227	1010.71	1007.49			27	72.181	3.226		27	0.718394	0.760764
		28	730.647	663.298	974.603	1006.89			28	67.349	-32.292		28	0.683947	0.409598
		29	719.855	663.288	961.895	989.932			29	56.567	-28.037		29	0.607083	0.451667
		30	687.184	643.159	959.132	976.356			30	44.025	-17.224		30	0.517673	0.558575
		31	659.329	639.008	925.961	944.379			31	20.321	-18.418		31	0.348689	0.54677
		32	662.908	642.242	896.671	917.076			32	20.666	-20.405		32	0.351148	0.527125
		33	640.329	647.394	918.737	943.462			33	-7.065	-24.725		33	0.153457	0.484413
		34	642.395	631.318	916.934	948.568			34	11.077	-31.634		34	0.282789	0.416104
		35	604.947	624.295	839.697	913.417			35	-19.348	-73.72		35	0.0658925	0

## Sheet: endosome7
endosome #7									background-adjusted				normalised
		frame #	Rab5(rim)	Rab5(background)	CDMPR(rim)	CDMPR(background)			frame #	Rab5	CDMPR		frame #	Rab5	CDMPR
		3	582.102	584.681	1391.35	1264.21			3	-2.579	127.137		3	0.322622	0.844485
		4	587.052	584.447	1417.71	1262.68			4	2.605	155.03		4	0.383285	0.96594
		5	602.167	594.724	1416.99	1254.14			5	7.443	162.852		5	0.439899	1
		6	591.865	590.368	1364.41	1260.62			6	1.497	103.788		6	0.370319	0.742815
		7	602.823	603.809	1327.01	1252.22			7	-0.986	74.786		7	0.341263	0.616531
		8	587.784	604.201	1240.88	1187.1			8	-16.417	53.771		8	0.160691	0.525024
		9	594.784	593.16	1199.36	1155.09			9	1.624	44.274		9	0.371805	0.483671
		10	598.457	584.027	1206.67	1189.83			10	14.43	16.843		10	0.52166	0.364227
		11	598.826	582.703	1190.84	1154.28			11	16.123	36.56		11	0.541472	0.450082
		12	612.326	592.892	1163.27	1123.94			12	19.434	39.333		12	0.580217	0.462156
		13	588.726	581.879	1165.9	1151.71			13	6.847	14.191		13	0.432925	0.35268
		14	590.143	593.364	1149.73	1122.02			14	-3.221	27.705		14	0.31511	0.411524
		15	604.19	594.764	1114.38	1124.46			15	9.426	-10.076		15	0.463104	0.247013
		16	615.821	609.043	1106.04	1114.29			16	6.778	-8.257		16	0.432117	0.254933
		17	665.69	654.843	1108.07	1111.1			17	10.847	-3.029		17	0.479732	0.277698
		18	674.048	656.429	1094.25	1069.04			18	17.619	25.207		18	0.558978	0.400647
		19	668.152	612.845	1030.96	1079.77			19	55.307	-48.813		19	1	0.0783389
		20	623.193	599.5	1046.81	1077.46			20	23.693	-30.658		20	0.630055	0.157392
		21	634.292	600.974	1059.66	1088.73			21	33.318	-29.074		21	0.742686	0.164289
		22	662.25	611.487	1055.77	1086.64			22	50.763	-30.867		22	0.946826	0.156482
		23	671.292	621.822	1095.91	1135.93			23	49.47	-40.028		23	0.931696	0.116592
		24	653.51	611.809	1082.28	1090.14			24	41.701	-7.857		24	0.840784	0.256675
		25	644.354	612.382	1019.23	1086.03			25	31.972	-66.804		25	0.726935	0
		26	616.865	588.579	992.948	1043.87			26	28.286	-50.92		26	0.683802	0.0691643
		27	623.865	595.586	985.583	1036.11			27	28.279	-50.522		27	0.68372	0.0708973
		28	626.396	599.164	970.26	1009.36			28	27.232	-39.095		28	0.671468	0.120654
		29	625.354	596.678	977.083	1014.93			29	28.676	-37.845		29	0.688366	0.126097
		30	598.99	580.086	941.646	992.73			30	18.904	-51.084		30	0.574015	0.0684502
		31	596.83	579.722	935.284	979.722			31	17.108	-44.438		31	0.552998	0.0973891
		32	567.795	597.944	927.102	977.229			32	-30.149	-50.127		32	0	0.0726173

## Sheet: endosome8
endosome #8									background-adjusted				normalised
		frame #	Rab5(rim)	Rab5(background)	CDMPR(rim)	CDMPR(background)			frame #	Rab5	CDMPR		frame #	Rab5	CDMPR
		72	436.63	441.829	826.92	803.691			72	-5.199	23.229		72	0.200527	0.826875
		73	428.85	437.888	809.79	778.855			73	-9.038	30.935		73	0.173309	0.877683
		74	435.587	446.551	813.173	764.551			74	-10.964	48.622		74	0.159653	0.994297
		75	455.317	462.359	821.019	771.532			75	-7.042	49.487		75	0.187461	1
		76	430.51	444.23	758.09	725.178			76	-13.72	32.912		76	0.140113	0.890717
		77	433.87	451	767.08	740.322			77	-17.13	26.758		77	0.115936	0.850143
		78	429.683	445.705	762.212	741.968			78	-16.022	20.244		78	0.123792	0.807195
		79	440.583	446.2	791.537	751.075			79	-5.617	40.462		79	0.197564	0.940496
		80	431.546	440.762	744.972	744.8			80	-9.216	0.172		80	0.172047	0.674855
		81	429.667	440.181	756.093	759.469			81	-10.514	-3.376		81	0.162844	0.651463
		82	408.385	415.288	673.875	684.904			82	-6.903	-11.029		82	0.188446	0.601005
		83	390.933	406.141	661.692	656.615			83	-15.208	5.077		83	0.129563	0.707195
		84	402.173	415.199	640.442	651.519			84	-13.026	-11.077		84	0.145034	0.600688
		85	406.74	410.147	636.942	647.077			85	-3.407	-10.135		85	0.213233	0.606899
		86	391.86	403.342	589.41	625.257			86	-11.482	-35.847		86	0.155981	0.437374
		87	396.781	409.961	636.188	665.434			87	-13.18	-29.246		87	0.143942	0.480896
		88	382.337	394.392	583.065	612.818			88	-12.055	-29.753		88	0.151918	0.477553
		89	388.227	402.799	590.58	606.646			89	-14.572	-16.066		89	0.134073	0.567795
		90	375.432	389.521	601.477	614.319			90	-14.089	-12.842		90	0.137497	0.589051
		91	384.542	392.513	639.552	655.296			91	-7.971	-15.744		91	0.180874	0.569918
		92	387.156	392.546	568.885	630.243			92	-5.39	-61.358		92	0.199173	0.269175
		93	399.885	423.704	631.875	648.954			93	-23.819	-17.079		93	0.068511	0.561116
		94	375.67	401.993	591.284	614.035			94	-26.323	-22.751		94	0.0507576	0.523719
		95	375.773	397.049	593.034	609.75			95	-21.276	-16.716		95	0.086541	0.563509
		96	378.58	412.062	527.534	604.41			96	-33.482	-76.876		96	0	0.166861
		97	376.92	402.403	547.352	595.188			97	-25.483	-47.836		97	0.0567132	0.358328
		98	370.352	391.771	563.636	601.417			98	-21.419	-37.781		98	0.0855271	0.424623
		99	366.932	391.604	564.864	615.368			99	-24.672	-50.504		99	0.0624632	0.340738
		100	375.375	395.049	556.523	597.083			100	-19.674	-40.56		100	0.0978992	0.4063
		101	381.852	397.861	567.511	597.847			101	-16.009	-30.336		101	0.123884	0.47371
		102	392.614	403.847	558.136	587.292			102	-11.233	-29.156		102	0.157746	0.48149
		103	402.727	396.444	517.364	570.229			103	6.283	-52.865		103	0.281935	0.325171
		104	453.523	413.292	543.034	554.444			104	40.231	-11.41		104	0.522628	0.598493
		105	459.636	402.903	535.693	568.944			105	56.733	-33.251		105	0.639628	0.45449
		106	527.946	420.385	558.239	602.811			106	107.561	-44.572		106	1	0.379848
		107	489.76	413.954	558.927	610.086			107	75.806	-51.159		107	0.774856	0.336419
		108	483.479	405.329	558.927	602.921			108	78.15	-43.994		108	0.791475	0.383659
		109	457.104	401.237	556.812	588.151			109	55.867	-31.339		109	0.633488	0.467097
		110	484.26	410.809	559.677	603.467			110	73.451	-43.79		110	0.758159	0.385004
		111	499.948	423.388	637.812	680.401			111	76.56	-42.589		111	0.780202	0.392923
		112	493.442	411.032	641.904	641.603			112	82.41	0.301		112	0.821678	0.675706
		113	472.031	419.171	637.229	658.217			113	52.86	-20.988		113	0.612168	0.535343
		114	459.593	418.494	670.694	672.013			114	41.099	-1.319		114	0.528782	0.665025
		115	447.417	409.669	640.713	666.369			115	37.748	-25.656		115	0.505023	0.504566
		116	419.673	410.891	602.106	658.795			116	8.782	-56.689		116	0.299653	0.299958
		117	430.5	422.783	617.69	688.803			117	7.717	-71.113		117	0.292102	0.204858
		118	409.927	415.184	620.958	711.855			118	-5.257	-90.897		118	0.200116	0.0744177
		119	395.341	417.236	588.955	691.139			119	-21.895	-102.184		119	0.0821523	0

## Sheet: endosome9
endosome #9									background-adjusted				normalised
		frame #	Rab5(rim)	Rab5(background)	CDMPR(rim)	CDMPR(background)			frame #	Rab5	CDMPR		frame #	Rab5	CDMPR
		1	556.87	592.831	341.62	310.493			1	-35.961	31.127		1	0.0309053	0.782143
		2	552.5	566.316	335.094	301.921			2	-13.816	33.173		2	0.27206	0.829043
		3	543.906	565.618	330.917	300.487			3	-21.712	30.43		3	0.186074	0.766166
		4	517.359	542.736	326.543	297.48			4	-25.377	29.063		4	0.146163	0.734831
		5	525.326	552.932	312.098	288.926			5	-27.606	23.172		5	0.12189	0.599794
		6	517.62	536.595	308.141	281.939			6	-18.975	26.202		6	0.21588	0.669249
		7	511.598	544.142	301.967	278.622			7	-32.544	23.345		7	0.0681157	0.603759
		8	482.365	521.164	298.917	265.928			8	-38.799	32.989		8	0	0.824825
		9	476.865	515.046	290.698	263.507			9	-38.181	27.191		9	0.0067299	0.69192
		10	466.698	490.645	288.927	258.454			10	-23.947	30.473		10	0.161735	0.767152
		11	455.917	486.664	283.104	255.987			11	-30.747	27.117		11	0.0876847	0.690223
		12	474.729	510.184	283.042	254.559			12	-35.455	28.483		12	0.0364155	0.721536
		13	462.844	490.059	287.823	255.928			13	-27.215	31.895		13	0.126148	0.799748
		14	465.333	487.197	288.865	258.875			14	-21.864	29.99		14	0.184419	0.75608
		15	467.17	491.855	287.4	256.276			15	-24.685	31.124		15	0.153699	0.782074
		16	474.76	488.454	293.27	252.678			16	-13.694	40.592		16	0.273389	0.999106
		17	477.96	510.48	302.18	269.257			17	-32.52	32.923		17	0.0683771	0.823312
		18	487.788	509.635	307.548	266.917			18	-21.847	40.631		18	0.184604	1
		19	434.971	451.718	280.404	242.423			19	-16.747	37.981		19	0.240142	0.939255
		20	454.933	466.128	270.375	234.474			20	-11.195	35.901		20	0.300602	0.891576
		21	436.57	459.783	267.48	234.026			21	-23.213	33.454		21	0.169729	0.835484
		22	428.644	449.853	263.779	228.038			22	-21.209	35.741		22	0.191552	0.887908
		23	414.573	446.724	259.719	228.276			23	-32.151	31.443		23	0.0723954	0.789387
		24	435.55	461.349	263.53	230.908			24	-25.799	32.622		24	0.141567	0.816413
		25	431.062	455.296	260.938	234.934			25	-24.234	26.004		25	0.15861	0.664711
		26	441.719	468.803	265.51	228.362			26	-27.084	37.148		26	0.127574	0.92016
		27	426.552	450.145	257.312	222.888			27	-23.593	34.424		27	0.16559	0.857719
		28	431.979	451.125	260.583	224.349			28	-19.146	36.234		28	0.214017	0.899209
		29	422.594	447.908	256.167	222.98			29	-25.314	33.187		29	0.146849	0.829364
		30	426.207	447.27	254.283	223.203			30	-21.063	31.08		30	0.193142	0.781066
		31	454.396	441.967	252.062	219.632			31	12.429	32.43		31	0.557863	0.812011
		32	460.317	425.679	238.346	211.276			32	34.638	27.07		32	0.799715	0.689146
		33	475.721	434.769	229.135	214.788			33	40.952	14.347		33	0.868473	0.397501
		34	441.683	423.256	212.048	211.301			34	18.427	0.747		34	0.62318	0.0857536
		35	460.404	425.41	209.038	212.032			35	34.994	-2.994		35	0.803591	0
		36	469.99	432.122	209	210.635			36	37.868	-1.635		36	0.834889	0.0311519
		37	501.861	448.831	215.574	216.356			37	53.03	-0.782		37	1	0.0507049
		38	485.712	450.378	213.048	213.795			38	35.334	-0.747		38	0.807294	0.0515072
		39	489.241	453.85	219.398	213.644			39	35.391	5.754		39	0.807915	0.200527
		40	471.268	427.75	216.446	213.22			40	43.518	3.226		40	0.896416	0.142579
		41	453.67	412.554	212.232	207.149			41	41.116	5.083		41	0.870259	0.185146
		42	443.692	413.824	211.083	209.131			42	29.868	1.952		42	0.74777	0.113375
		43	455.086	414.884	208.405	206.872			43	40.202	1.533		43	0.860306	0.103771
		44	452.897	421.884	211.638	210.14			44	31.013	1.498		44	0.760239	0.102968
		45	455.828	415.727	213.06	209.163			45	40.101	3.897		45	0.859206	0.15796
		46	463.328	418.262	211.75	210.081			46	45.066	1.669		46	0.913274	0.106888
		47	447.308	409.077	213.644	211.141			47	38.231	2.503		47	0.838842	0.126006
		48	419.615	404.282	213.375	207.609			48	15.333	5.766		48	0.589487	0.200802
		49	428.654	411.878	214.875	207.833			49	16.776	7.042		49	0.605201	0.230052
		50	415.067	400.962	213.673	205.314			50	14.105	8.359		50	0.576114	0.260241
		51	414	390.158	210.98	206.954			51	23.842	4.026		51	0.682148	0.160917
		52	397.125	385.658	209.073	201.855			52	11.467	7.218		52	0.547387	0.234086

## Sheet: endosome10
endosome #10									background-adjusted				normalised
		frame #	Rab5(rim)	Rab5(background)	CDMPR(rim)	CDMPR(background)			frame #	Rab5	CDMPR		frame #	Rab5	CDMPR
		10	519.368	544.958	305.294	289.859			10	-25.59	15.435		10	0.141021	0.829155
		11	509.059	533.922	302.147	286.49			11	-24.863	15.657		11	0.152834	0.835458
		12	526.985	541.62	307.728	286.276			12	-14.635	21.452		12	0.319024	1
		13	535.088	553.865	306.809	288.625			13	-18.777	18.184		13	0.251722	0.907209
		14	522.993	547.417	307.75	287.005			14	-24.424	20.745		14	0.159967	0.979926
		15	514.368	538.26	299.919	281.766			15	-23.892	18.153		15	0.168611	0.906329
		16	526.375	537.266	300.081	283.297			16	-10.891	16.784		16	0.379858	0.867458
		17	543.412	551.37	309.294	292.63			17	-7.958	16.664		17	0.427515	0.864051
		18	546.257	547.844	311.14	296.062			18	-1.587	15.078		18	0.531035	0.819018
		19	534.115	506.84	280.953	277.515			19	27.275	3.438		19	1	0.488515
		20	507.046	491.779	267.789	268.093			20	15.267	-0.304		20	0.804888	0.382265
		21	518.461	492.358	266.809	270.064			21	26.103	-3.255		21	0.980957	0.298475
		22	498.875	484.544	260.355	267.75			22	14.331	-7.395		22	0.789679	0.180925
		23	503.924	486.315	256.194	266.89			23	17.609	-10.696		23	0.842942	0.0871973
		24	501.507	490.145	263.222	270.035			24	11.362	-6.813		24	0.741437	0.19745
		25	499.833	486.07	259.118	264.19			25	13.763	-5.072		25	0.78045	0.246884
		26	515.903	496.595	260.535	268.865			26	19.308	-8.33		26	0.870548	0.154377
		27	465.478	478.698	249.265	257.651			27	-13.22	-8.386		27	0.342015	0.152787
		28	458.853	476.057	252.051	261.516			28	-17.204	-9.465		28	0.277281	0.12215
		29	442.648	476.917	241.766	255.533			29	-34.269	-13.767		29	0	0

[truncated: 16 more sheets: endosome11, endosome12, endosome13, endosome14, endosome15, endosome16, endosome17, endosome18, endosome19, endosome20, endosome21, endosome22, endosome23, endosome24, aligned, time]
